# Supplementary material for: Molecular-Scale Investigations Reveal the Effect of Natural Polyphenols on BAX/Bcl-2 Interactions
Source: Int J Mol Sci. 2024 Feb 20;25(5):2474. doi: 10.3390/ijms25052474 (PMC10931803; doi:10.3390/ijms25052474)
Supplement: Supplementary file 1 [file ijms-25-02474-s001.zip]

Archive with 1 entries (1 files):
- ijms-2844332-supplementary.pdf
